# Supplementary material for: Lost in translation: returning germline genetic results in genome-scale cancer research
Source: Genome Med. 2017 Apr 28;9:41. doi: 10.1186/s13073-017-0430-4 (PMC5408494; doi:10.1186/s13073-017-0430-4)
Supplement: Supplementary file 2 — Gene List, which includes the list of candidate genes selected for the RoR process. (XLSX 60 kb) [file 13073_2017_430_MOESM2_ESM.xlsx]

## Sheet: Sheet1
HGNC Symbol	Name	Cancer Phenotype	Cancer Syndrome	Reference	Clinical Utility (EviQ)	N=130
Established PC predisposition genes
BRCA2	familial breast/ovarian cancer gene 2	breast, ovarian, prostate, pancreas, other	Hereditary breast/ovarian cancer	OMIM 600185	*
CDKN2A	cyclin-dependent kinase inhibitor 2A	melanoma, pancreatic, oro-laryngeal	Familial atypical multiple mole melanoma (FAMMM)	OMIM 600160	*
STK11	serine/threonine kinase 11 gene (LKB1)	jejunal harmartoma, ovarian, testicular, pancreatic	Peutz-Jeghers syndrome	OMIM 602216	*
PRSS1	protease, serine, 1 (trypsin 1)	pancreas	Autosomal dominant Hereditary pancreatitis	OMIM 276000	*
ATM	ataxia telangiectasia mutated	leukemia, lymphoma, medulloblastoma, glioma, pancreas	Ataxia-telangiectasia	OMIM 607585	*
PALB2	partner and localizer of BRCA2	Wilms tumor, medulloblastoma, AML ,breast, pancreas	Fanconi anaemia N	OMIM 610355	*
APC	adenomatous polyposis of the colon gene	colorectal, pancreatic, desmoid, hepatoblastoma, glioma, other CNS	Adenomatous polyposis coli; Turcot syndrome	OMIM 611731	*
MSH2	mutS homolog 2 (E. coli)	colorectal, endometrial, ovarian	Hereditary non-polyposis colorectal cancer	OMIM 609309	*
MLH1	E.coli MutL homolog gene	colorectal, endometrial, ovarian, CNS	Hereditary non-polyposis colorectal cancer, Turcot syndrome	OMIM 120436	*
MSH6	mutS homolog 6 (E. coli)	colorectal, endometrial, ovarian	Hereditary non-polyposis colorectal cancer	OMIM 600678	*
PMS2	PMS2 postmeiotic segregation increased 2 (S. cerevisiae)	colorectal, endometrial, ovarian, medulloblastoma, glioma	Hereditary non-polyposis colorectal cancer, Turcot syndrome	OMIM 600259	*
BRCA1	familial breast/ovarian cancer gene 1	breast, ovarian, pancreas	Hereditary breast/ovarian cancer	OMIM 113705	*
TP53	tumor protein p53	breast, sarcoma, adrenocortical carcinoma, glioma, pancreas, multiple other tumour types	Li-Fraumeni syndrome	OMIM 191170	*
Other candidate cancer predisposition genes
Tumour suppressor genes
ATR	ataxia telangiectasia and Rad3 related	oropharyngeal	Autosomal dominant oropharyngeal cancer syndrome, Seckel syndrome, Ciutaneous telangiectasia and cancer syndrome	OMIM 601215
AXIN1	AXIS INHIBITOR 1	colorectal adenomas		PUBMED 15520370
AXIN2	AXIS INHIBITOR 2;	colorectal	Oligodontia-colorectal cancer syndrome	OMIM 604025
BABAM1	BRISC and BRCA1 A complex member 1	Breast		OMIM 612766, PUBMED 19305427
BAP1	BRCA1 associated protein-1 (ubiquitin carboxy-terminal hydrolase)	mesothelioma, uveal melanoma, skin tumours	Tumour predisposition syndrome	OMIM 603089
BARD1	BRCA1-associated RING domain 1	ovarian, breast		OMIM 601593
BLM	Bloom Syndrome	leukemia, lymphoma, skin squamous cell , other cancers	Bloom Syndrome	OMIM 604610
BMPR1A	bone morphogenetic protein receptor, type IA	gastrointestinal polyps	Juvenile polyposis	OMIM 601299
BRIP1	BRCA1 interacting protein C-terminal helicase 1	AML, leukemia, breast	Fanconi anaemia J, breast cancer susceptiblity	OMIM 605882
BUB1B	BUB1 budding uninhibited by benzimidazoles 1 homolog beta (yeast)	rhabdomyosarcoma	Mosaic variegated aneuploidy	OMIM 602860
CDC73	CELL DIVISION CYCLE PROTEIN 73, S. CEREVISIAE, HOMOLOG OF	Parathyroid adenoma and carcinoma		OMIM 607393
CDH1	cadherin 1, type 1, E-cadherin (epithelial) (ECAD)	gastric	Familial gastric carcinoma	OMIM 192090	*
CDKN1B	cyclin-dependent kinase inhibitor 1B (p27, Kip1)	Similar to MEN1	MEN type IV	OMIM 600778, PUBMED 24429628
CEBPA	CCAAT/ENHANCER-BINDING PROTEIN, ALPHA	AML		OMIM 116897
CHEK2	CHK2 checkpoint homolog (S. pombe)	breast	familial breast cancer	OMIM 604373	*
CTNNA1	ALPHA-E-CATENIN	gastric cancer	?Herditary diffuse gastric cancer	OMIM 116805, PUBMED 23208944
CTR9	Paf1/RNA polymerase II complex component	Wilms tumour		OMIM 609366, PUBMED 25099282
CYLD	cylindromatosis	Cylindroma, trichoepitheliioma	Cylindromatosis, familial, Brooke-Spiegler syndrome	OMIM 605018
DDB2	damage-specific DNA binding protein 2	skin basal cell, skin squamous cell, melanoma	Xeroderma pigmentosum (E)	OMIM 600811
DICER1	dicer 1, ribonuclease type III	Pleuropulmonary blastoma, rhabdomyosarcoma		OMIM 606241
DIS3L2	DIS3 like 3'-5' exoribonuclease 2	Wilms tumour	Perlman syndrome	OMIM 614184
DKC1	dyskeratosis congenita 1, dyskerin		X-linked dyskeratosis congenita	OMIM 300126, PUBMED 24429628
ERCC2	excision repair cross-complementing rodent repair deficiency, complementation group 2 (xeroderma pigmentosum D)	skin basal cell, skin squamous cell, melanoma	Xeroderma pigmentosum (D)	OMIM 126340
ERCC3	excision repair cross-complementing rodent repair deficiency, complementation group 3 (xeroderma pigmentosum group B complementing)	skin basal cell, skin squamous cell, melanoma	Xeroderma pigmentosum (B)	OMIM 133510
ERCC4	excision repair cross-complementing rodent repair deficiency, complementation group 4	skin basal cell, skin squamous cell, melanoma	Xeroderma pigmentosum (F), Fanconi anaemia Q	OMIM 133520
ERCC5	excision repair cross-complementing rodent repair deficiency, complementation group 5 (xeroderma pigmentosum, complementation group G (Cockayne syndrome))	skin basal cell, skin squamous cell, melanoma	Xeroderma pigmentosum (G)	OMIM 133530
EXT1	EXOSTOSIN GLYCOSYLTRANSFERASE 1	exostoses	multiple exostoses type I	OMIM 608177
EXT2	EXOSTOSIN GLYCOSYLTRANSFERASE 2	exostoses	multiple exostoses type 2	OMIM 608210
FAM175A	family with sequence similarity 175, member A	breast		OMIM 611143, PUBMED 22357538
FANCA	Fanconi anemia, complementation group A	AML, leukemia	Fanconi anaemia A	OMIM 607139
FANCB	Fanconi anemia, complementation group B	AML, leukemia	Fanconi anaemia	OMIM 300515
FANCC	Fanconi anemia, complementation group C	AML, leukemia, breast	Fanconi anaemia C	OMIM 613899
FANCD2	Fanconi anemia, complementation group D2	AML, leukemia	Fanconi anaemia D2	OMIM 613984
FANCE	Fanconi anemia, complementation group E	AML, leukemia	Fanconi anaemia E	OMIM 613976
FANCF	Fanconi anemia, complementation group F	AML, leukemia	Fanconi anaemia F	OMIM 613897
FANCG	Fanconi anemia, complementation group G	AML, leukemia	Fanconi anaemia G	OMIM 602956
FANCI	Fanconi anemia, complementation group I	AML, leukemia	Fanconi anaemia	OMIM 611360
FANCL	Fanconi anemia, complementation group L	AML, leukemia	Fanconi anaemia	OMIM 608111
FANCM	Fanconi anemia, complementation group M	AML, leukemia	Fanconi anaemia	OMIM 609644
FH	fumarate hydratase	Leiomyomatosis and renal cell cancer		OMIM 136850	*
FLCN	folliculin	colorectal, medullary thyroid,	Birt-Hogg-Dube syndrome	OMIM 607273	*
GATA2	GATA binding protein 2	leukaemia, myelodysplastic syndrome		OMIM 137295
KLLN	killin, p53-regulated DNA replication inhibitor	breast	Cowden syndrome type 4 (germline hypermethylation)	OMIM 612105
LIG4	ligase IV, DNA, ATP-dependent	leukaemia	LIG4 syndrome	OMIM 601837
MAP3K6	mitogen-activated protein kinase kinase kinase 6	gastric		PUBMED 25340522
MAX	MYC-ASSOCIATED FACTOR X	phaeochromocytoma		OMIM 154950
MEN1	multiple endocrine neoplasia type 1 gene	parathyroid adenoma, pituitary adenoma, pancreatic islet cell, carcinoid	Multiple Endocrine Neoplasia Type 1	OMIM 613733	*
MITF	microphthalmia-associated transcription factor	melanoma, renal cell cancer	Waardenburg syndrome 2A	OMIM 193510
MLH3	mutL homolog 3	colrectal, endometrial	Colorectal cancer, hereditary nonpolyposis, type 7	OMIM 604395
MRE11A	meiotic recombination 11 homolog A (S. cerevisiae)	ovarian, breast	Ataxia-telangiectasia like disorder	OMIM 600814, PUBMED 19383352
MTAP	methylthioadenosine phosphorylase	histiocytoma	Diaphyseal medullary stenosis with malignant fibrous histiocytoma	OMIM 156540, PUBMED 24429628
MUTYH	mutY homolog (E. coli)	colorectal, endometrial	Adenomatous polyposis coli	OMIM 604933	*
NBN	Nijmegen breakage syndrome 1 (nibrin)	NHL, leukaemia, glioma, medulloblastoma, rhabdomyosarcoma	Nijmegen breakage syndrome	OMIM 602667
NF1	neurofibromatosis type 1 gene	neurofibroma, glioma	Neurofibromatosis type 1	OMIM 162200	*
NF2	neurofibromatosis type 2 gene	meningioma, acoustic neuroma	Neurofibromatosis type 2	OMIM 607379	*
PHOX2B	PAIRED-LIKE HOMEOBOX 2B	Neuroblastoma +/- Hirschsprungs disease		OMIM 603851
POLD1	polymerase (DNA directed), delta 1, catalytic subunit	colorectal, endometrial		OMIM 174761
POLE	polymerase (DNA directed), epsilon, catalytic subunit	colorectal		OMIM 174762
POLH	polymerase (DNA directed), eta		Xeroderma pigmentosum, variant type	OMIM 603968
POT1	protection of telomeres 1	melanoma, glioma		OMIM 606478
PRKAR1A	protein kinase, cAMP-dependent, regulatory, type I, alpha	atrial myxoma, various endocrine tumours	Carney myxoma-endocrine complex	OMIM 188830
PTCH1	Homolog of Drosophila Patched gene	skin basal cell, medulloblastoma	Nevoid Basal Cell Carcinoma Syndrome	OMIM 601309	*
PTEN	phosphatase and tensin homolog gene	harmartoma, glioma, prostate, endometrial	Cowden Syndrome, Bannayan-Riley-Ruvalcaba syndrome	OMIM 601728	*
RAD50	RAD50 homolog (S. cerevisiae)	ovarian, breast	NBS-like disorder	OMIM 604040, PUBMED 24894818
RAD51C	RAD51 homolog C (S. cerevisiae)	ovarian, breast, leukaemia	Fanconi anaemia O	OMIM 602774, PUBMED 20400963
RAD51D	RAD51 homolog D (S. cerevisiae)	ovarian, breast	Familial ovarian cancer	OMIM 602954
RAD54L	RAD54-like (S. cerevisiae)	?breast		OMIM 603615
RB1	retinoblastoma gene	retinoblastoma, sarcoma, breast, small cell lung	Familial retinoblastoma	OMIM 614041	*
RECQL4	RecQ protein-like 4	osteosarcoma, skin basal and sqamous cell	Rothmund-Thompson Syndrome, RAPADILINO syndrome, Baller-Gerold syndrome	OMIM 603780
RINT1	RAD50 interactor 1	breast, Lynch spectrum cancers		OMIM 610089, PUBMED 25050558
RPS20	RIBOSOMAL PROTEIN S20	colorectal cancer		PUBMED 24941021
RTEL1	regulator of telomere elongation helicase 1	SCC mouth, nasopharynx, oesoph, rectum, vagina, Hodgkins disease, adenoCa GI tract, glioma	Dyskeratosis congenita	OMIM 608833,
RUNX1	RUNT-RELATED TRANSCRIPTION FACTOR 1	AML		OMIM 151385
SBDS	Shwachman-Bodian-Diamond syndrome	leukaemia, myelodysplastic syndrome	Shwachman-Bodian-Diamond syndrome	OMIM 607444
SDHA	succinate dehydrogenase complex, subunit A, flavoprotein (Fp)	pituitary adenoma, phaeochromocytoma, paraganglionoma, GIST		OMIM 600857
SDHAF2	chromosome 11 open reading frame 79	paraganglioma	Familial paraganglioma	OMIM 613019
SDHB	succinate dehydrogenase complex, subunit B, iron sulfur (Ip)	paraganglioma, pheochromocytoma, GIST	Familial paraganglioma, Cowden syndrome 2	OMIM 185470
SDHC	succinate dehydrogenase complex, subunit C, integral membrane protein, 15kDa	paraganglioma, pheochromocytoma, GIST	Familial paraganglioma	OMIM 602413
SDHD	succinate dehydrogenase complex, subunit D, integral membrane protein	paraganglioma, pheochromocytoma	Familial paraganglioma, Cowden syndrome 3	OMIM 602690
SEMA4A	sema domain, immunoglobulin domain (Ig), transmembrane domain (TM) and short cytoplasmic domain, (semaphorin) 4A	colorectal		OMIM 607292, PUBMED 25307848
SH2D1A	SH2 domain containing 1A	lymphoma	X-linked lymphoproliferative syndrome 1	OMIM 300490, PUBMED 24429628
SLX4	SLX4 structure-specific endonuclease subunit homolog (S. cerevisiae)	AML, leukemia	Fanconi anaemia P	OMIM 613278
SMAD4	Homolog of Drosophila Mothers Against Decapentaplegic 4 gene	gastrointestinal polyps	Juvenile polyposis, Hereditary haemorrhagic telangiectasia	OMIM 600993
SMARCA4	SWI/SNF related, matrix associated, actin dependent regulator of chromatin, subfamily a, member 4	small cell ovarian cancer, hypercalcaemic type	Rhabdoid tumour predispostion syndrome	OMIM 603254, PUBMED 24429628, PUBMED 24658002, PUBMED 24658001
SMARCB1	SWI/SNF related, matrix associated, actin dependent regulator of chromatin, subfamily b, member 1	malignant rhabdoid, schwannoma	Rhabdoid predisposition syndrome	OMIM 601607
SMARCE1	SWI/SNF related, matrix associated, actin dependent regulator of chromatin, subfamily e, member 1	meningioma	Familial meningioma	OMIM 603111, PUBMED 24429628
SUFU	suppressor of fused homolog (Drosophila)	medulloblastoma, meningioma	Medulloblastoma predisposition, Baseal cell naevus syndrome	OMIM 607035
TERC	telomerase RNA component		Dyskeratosis congenita autosomal dominant 1	OMIM 602322
TERT	telomerase reverse transcriptase	melanoma, leukaemia	Familial melanoma, Dyskeratosis congenita	OMIM 187270
TGFBR1	transforming growth factor, beta receptor 1	epithelioma	Loys Dietz syndrome	OMIM 190181, PUBMED 24429628
TGFBR2	transforming growth factor, beta receptor II (70/80kDa)	colorectal	Colorectal cancer, hereditary nonpolyposis, type 6, Loeys-Dietz syndrome	OMIM 190182
TMEM127	transmembrane protein 127	Pheochromocytoma, susceptibility to		OMIM 613403
TRIM37	tripartite motif containing 37	Wilms tumour	Mulibrey nanism	OMIM 605073, PUBMED 24429628
TSC1	tuberous sclerosis 1 gene	hamartoma, renal cell	Tuberous sclerosis 1	OMIM 605284
TSC2	tuberous sclerosis 2 gene	hamartoma, renal cell	Tuberous sclerosis 2	OMIM 191092
VHL	von Hippel-Lindau syndrome gene	renal, hemangioma, pheochromocytoma	von Hippel-Lindau syndrome	OMIM 608537	*
WAS	Wiskott-Aldrich syndrome		Wiskott-Aldrich syndrome	OMIM 300392
WRN	Werner syndrome (RECQL2)	osteosarcoma, meningioma, others	Werner Syndrome	OMIM 604611
WT1	Wilms tumour 1 gene	Wilms	Denys-Drash syndrome, Frasier syndrome, Familial Wilms tumor	OMIM 607102
XPA	xeroderma pigmentosum, complementation group A	skin basal cell, skin squamous cell, melanoma	Xeroderma pigmentosum (A)	OMIM 611153
XPC	xeroderma pigmentosum, complementation group C	skin basal cell, skin squamous cell, melanoma	Xeroderma pigmentosum (C)	OMIM 613208
XRCC2	X-ray repair complementing defective repair in Chinese hamster cells 2	breast		OMIM 600375, PUBMED 22464251
Proto-oncogenes
AKT1	V-AKT MURINE THYMOMA VIRAL ONCOGENE HOMOLOG 1	breast, thyroid, endoemtrial	Cowden syndrome 6, Proteus syndrome	OMIM 164730
ALK	ANAPLASTIC LYMPHOMA KINASE	neuroblastoma		OMIM 105590
CBL	Cbl proto-oncogene, E3 ubiquitin protein ligase	leukaemia	Noonan syndrome-like disorder +/- JMML	OMIM 165360, PUBMED 24429628
CDK4	CYCLIN-DEPENDENT KINASE 4	melanoma		OMIM 123829
EGFR	EPIDERMAL GROWTH FACTOR RECEPTOR	Non-small cell lung cancer		OMIM 131550
GREM1	gremlin 1, DAN family BMP antagonist	colorectal	Hereditary mixed polyposis syndrome	OMIM 603054
HRAS	V-HA-RAS HARVEY RAT SARCOMA VIRAL ONCOGENE HOMOLOG	multiple tumour types	Costello synfrome	OMIM 190020
KIT	V-KIT HARDY-ZUCKERMAN 4 FELINE SARCOMA VIRAL ONCOGENE HOMOLOG	GIST, germ cell tumours	Familial GIST, Piebaldism	OMIM 164920
MET	MET proto-oncogene, receptor tyrosine kinase	hepatocellular, renal cell		OMIM 164860
PALLD	palladin, cytoskeletal associated protein	Pancreatic cancer, susceptibility to, 1		OMIM 608092
PDGFRA	platelet-derived growth factor receptor, alpha polypeptide	gastrointestinal stromal tumour (GIST)	Familial GIST	OMIM 173490, PUBMED 24429628
PIK3CA	phosphatidylinositol-4,5-bisphosphate 3-kinase, catalytic subunit alpha	breast, thyroid, endoemtrial	Cowden syndrome 5	OMIM 171834
PTPN11	protein tyrosine phosphatase, non-receptor type 11	Leukemia, juvenile myelomonocytic	Noonan syndrome, LEOPARD syndrome	OMIM 176876, PUBMED 24429628
RET	ret proto-oncogene	medullary thyroid, papillary thyroid, pheochromocytoma	Multiple endocrine neoplasia 2A/2B, Familial medullary thyroid cancer	OMIM 164761	*
RHBDF2	RHOMBOID 5, DROSOPHILA, HOMOLOG OF, 2; RHBDF2	oesophageal		OMIM 614404
Legend:
ACMG secondary findings with cancer phenotype
Rahman Nature 2014
